# Supplementary material for: Defibrillate You Later, Alligator: Q10 Scaling and Refractoriness Keeps Alligators from Fibrillation
Source: Integr Org Biol. 2021 Jan 27;3(1):obaa047. doi: 10.1093/iob/obaa047 (PMC8101277; doi:10.1093/iob/obaa047)
Supplement: obaa047_Supplementary_Data [file obaa047_supplementary_data.zip]

Archive with 13 entries (12 files):
- obaa047_Supplementary_Data/
- obaa047_Supplementary_Data/arabic_abstract.docx
- obaa047_Supplementary_Data/danish_abstract.docx
- obaa047_Supplementary_Data/french_abstract.docx
- obaa047_Supplementary_Data/german_abstract.docx
- obaa047_Supplementary_Data/greek_abstract.docx
- obaa047_Supplementary_Data/hungarian_abstract.docx
- obaa047_Supplementary_Data/italian_abstract.docx
- obaa047_Supplementary_Data/mandarin_abstract.docx
- obaa047_Supplementary_Data/polish_abstract.docx
- obaa047_Supplementary_Data/russian_abstract.docx
- obaa047_Supplementary_Data/SI_alligator_20200810.png
- obaa047_Supplementary_Data/SI_rabbit_20200810.png
